# Supplementary material for: A Systematic Study on the Optimal Nucleotide Analogue Concentration and Rate Limiting Nucleotide of the SARS-CoV-2 RNA-Dependent RNA Polymerase
Source: Int J Mol Sci. 2022 Jul 27;23(15):8302. doi: 10.3390/ijms23158302 (PMC9369030; doi:10.3390/ijms23158302)
Supplement: Supplementary file 1 [file ijms-23-08302-s001.zip]

Archive with 1 entries (1 files):
- ijms-1829296-supplementary.pdf
